# Supplementary material for: Effect of Pulmonary Vein Isolation with Left Atrial Wall Isolation Plus Selective CFAE Ablation in Patients with Persistent Atrial Fibrillation
Source: J Cardiovasc Dev Dis. 2024 Oct 4;11(10):308. doi: 10.3390/jcdd11100308 (PMC11508299; doi:10.3390/jcdd11100308)
Supplement: Supplementary file 1 [file jcdd-11-00308-s001.zip]

Archive with 1 entries (1 files):
- jcdd-3154439-supplementary.pdf
